# Supplementary material for: Cell-Type Deconvolution of Equine BALF RNA-Seq: A Critical Comparison with Matched Single-Cell Data
Source: Genes (Basel). 2026 Jun 30;17(7):773. doi: 10.3390/genes17070773 (PMC13408615; doi:10.3390/genes17070773)
Supplement: Supplementary file 1 [file genes-17-00773-s001.zip]

Archive with 1 entries (1 files):
- genes-4292059-supplementary.pdf
